# Supplementary material for: A convolutional neural networks based approach for clustering of emotional elements in art design
Source: PeerJ Comput Sci. 2023 Sep 6;9:e1548. doi: 10.7717/peerj-cs.1548 (PMC10495934; doi:10.7717/peerj-cs.1548)
Supplement: Supplemental Information 1 [file peerj-cs-09-1548-s001.zip]

Archive with 8 entries (8 files):
- Code/car_racing.py
- Code/generate-rollouts.ipynb
- Code/generate-rollouts.py
- Code/pushover.py
- Code/utils.py
- Code/vae.ipynb
- Code/vae.py
- Code/vae-cnn.ipynb
