# Supplementary material for: A convolutional neural networks based approach for clustering of emotional elements in art design
Source: PeerJ Comput Sci. 2023 Sep 6;9:e1548. doi: 10.7717/peerj-cs.1548 (PMC10495934; doi:10.7717/peerj-cs.1548)
Supplement: Supplemental Information 1 [file peerj-cs-09-1548-s001.zip › Code/car_racing.py]

import sys, math
import numpy as np

import Box2D
from Box2D.b2 import (edgeShape, circleShape, fixtureDef, polygonShape, revoluteJointDef, contactListener)

import gym
from gym import spaces
from gym.envs.box2d.car_dynamics import Car
from gym.utils import colorize, seeding

import pyglet
from pyglet import gl


STATE_W = 512   # less than Atari 160x192
STATE_H = 512
VIDEO_W = 600
VIDEO_H = 400
WINDOW_W = 1200
WINDOW_H = 1000

SCALE       = 6.0        # Track scale
TRACK_RAD   = 900/SCALE  # Track is heavily morphed circle with this radius
PLAYFIELD   = 2000/SCALE # Game over boundary
FPS         = 50
ZOOM        = 2.7        # Camera zoom
ZOOM_FOLLOW = True       # Set to False for fixed view (don't use zoom)


TRACK_DETAIL_STEP = 21/SCALE
TRACK_TURN_RATE = 0.31
TRACK_WIDTH = 40/SCALE
BORDER = 8/SCALE
BORDER_MIN_COUNT = 4

ROAD_COLOR = [0.4, 0.4, 0.4]

class FrictionDetector(contactListener):
    def __init__(self, env):
        contactListener.__init__(self)
        self.env = env
    def BeginContact(self, contact):
        self._contact(contact, True)
    def EndContact(self, contact):
        self._contact(contact, False)
    def _contact(self, contact, begin):
        tile = None
        obj = None
        u1 = contact.fixtureA.body.userData
        u2 = contact.fixtureB.body.userData
        if u1 and "road_friction" in u1.__dict__:
            tile = u1
            obj  = u2
        if u2 and "road_friction" in u2.__dict__:
            tile = u2
            obj  = u1
        if not tile: return

        tile.color[0] = ROAD_COLOR[0]
        tile.color[1] = ROAD_COLOR[1]
        tile.color[2] = ROAD_COLOR[2]
        if not obj or "tiles" not in obj.__dict__: return
        if begin:
            obj.tiles.add(tile)
            #print tile.road_friction, "ADD", len(obj.tiles)
            if not tile.road_visited:
                tile.road_visited = True
                self.env.reward += 1000.0/len(self.env.track)
                self.env.tile_visited_count += 1
        else:
            obj.tiles.remove(tile)
            #print tile.road_friction, "DEL", len(obj.tiles) -- should delete to zero when on grass (this works)

class CarRacing(gym.Env):
    metadata = {
        'render.modes': ['human', 'rgb_array', 'state_pixels'],
        'video.frames_per_second' : FPS
    }

    def __init__(self):
        self.seed()
        self.contactListener_keepref = FrictionDetector(self)
        self.world = Box2D.b2World((0,0), contactListener=self.contactListener_keepref)
        self.viewer = None
        self.invisible_state_window = None
        self.invisible_video_window = None
        self.road = None
        self.car = None
        self.reward = 0.0
        self.prev_reward = 0.0

        self.action_space = spaces.Box( np.array([-1,0,0]), np.array([+1,+1,+1]))  # steer, gas, brake
        self.observation_space = spaces.Box(low=0, high=255, shape=(STATE_H, STATE_W, 3), dtype=np.uint8)

    def seed(self, seed=None):
        self.np_random, seed = seeding.np_random(seed)
        return [seed]

    def _destroy(self):
        if not self.road: return
        for t in self.road:
            self.world.DestroyBody(t)
        self.road = []
        self.car.destroy()

    def _create_track(self):
        CHECKPOINTS = 12

        # Create checkpoints
        checkpoints = []
        for c in range(CHECKPOINTS):
            alpha = 2*math.pi*c/CHECKPOINTS + self.np_random.uniform(0, 2*math.pi*1/CHECKPOINTS)
            rad = self.np_random.uniform(TRACK_RAD/3, TRACK_RAD)
            if c==0:
                alpha = 0
                rad = 1.5*TRACK_RAD
            if c==CHECKPOINTS-1:
                alpha = 2*math.pi*c/CHECKPOINTS
                self.start_alpha = 2*math.pi*(-0.5)/CHECKPOINTS
                rad = 1.5*TRACK_RAD
            checkpoints.append( (alpha, rad*math.cos(alpha), rad*math.sin(alpha)) )

        #print "\n".join(str(h) for h in checkpoints)
        #self.road_poly = [ (    # uncomment this to see checkpoints
        #    [ (tx,ty) for a,tx,ty in checkpoints ],
        #    (0.7,0.7,0.9) ) ]
        self.road = []

        # Go from one checkpoint to another to create track
        x, y, beta = 1.5*TRACK_RAD, 0, 0
        dest_i = 0
        laps = 0
        track = []
        no_freeze = 2500
        visited_other_side = False
        while 1:
            alpha = math.atan2(y, x)
            if visited_other_side and alpha > 0:
                laps += 1
                visited_other_side = False
            if alpha < 0:
                visited_other_side = True
                alpha += 2*math.pi
            while True: # Find destination from checkpoints
                failed = True
                while True:
                    dest_alpha, dest_x, dest_y = checkpoints[dest_i % len(checkpoints)]
                    if alpha <= dest_alpha:
                        failed = False
                        break
                    dest_i += 1
                    if dest_i % len(checkpoints) == 0: break
                if not failed: break
                alpha -= 2*math.pi
                continue
            r1x = math.cos(beta)
            r1y = math.sin(beta)
            p1x = -r1y
            p1y = r1x
            dest_dx = dest_x - x  # vector towards destination
            dest_dy = dest_y - y
            proj = r1x*dest_dx + r1y*dest_dy  # destination vector projected on rad
            while beta - alpha >  1.5*math.pi: beta -= 2*math.pi
            while beta - alpha < -1.5*math.pi: beta += 2*math.pi
            prev_beta = beta
            proj *= SCALE
            if proj >  0.3: beta -= min(TRACK_TURN_RATE, abs(0.001*proj))
            if proj < -0.3: beta += min(TRACK_TURN_RATE, abs(0.001*proj))
            x += p1x*TRACK_DETAIL_STEP
            y += p1y*TRACK_DETAIL_STEP
            track.append( (alpha,prev_beta*0.5 + beta*0.5,x,y) )
            if laps > 4: break
            no_freeze -= 1
            if no_freeze==0: break
        #print "\n".join([str(t) for t in enumerate(track)])

        # Find closed loop range i1..i2, first loop should be ignored, second is OK
        i1, i2 = -1, -1
        i = len(track)
        while True:
            i -= 1
            if i==0: return False  # Failed
            pass_through_start = track[i][0] > self.start_alpha and track[i-1][0] <= self.start_alpha
            if pass_through_start and i2==-1:
                i2 = i
            elif pass_through_start and i1==-1:
                i1 = i
                break
        # print("Track generation: %i..%i -> %i-tiles track" % (i1, i2, i2-i1))
        assert i1!=-1
        assert i2!=-1

        track = track[i1:i2-1]

        first_beta = track[0][1]
        first_perp_x = math.cos(first_beta)
        first_perp_y = math.sin(first_beta)
        # Length of perpendicular jump to put together head and tail
        well_glued_together = np.sqrt(
            np.square( first_perp_x*(track[0][2] - track[-1][2]) ) +
            np.square( first_perp_y*(track[0][3] - track[-1][3]) ))
        if well_glued_together > TRACK_DETAIL_STEP:
            return False

        # Red-white border on hard turns
        border = [False]*len(track)
        for i in range(len(track)):
            good = True
            oneside = 0
            for neg in range(BORDER_MIN_COUNT):
                beta1 = track[i-neg-0][1]
                beta2 = track[i-neg-1][1]
                good &= abs(beta1 - beta2) > TRACK_TURN_RATE*0.2
                oneside += np.sign(beta1 - beta2)
            good &= abs(oneside) == BORDER_MIN_COUNT
            border[i] = good
        for i in range(len(track)):
            for neg in range(BORDER_MIN_COUNT):
                border[i-neg] |= border[i]

        # Create tiles
        for i in range(len(track)):
            alpha1, beta1, x1, y1 = track[i]
            alpha2, beta2, x2, y2 = track[i-1]
            road1_l = (x1 - TRACK_WIDTH*math.cos(beta1), y1 - TRACK_WIDTH*math.sin(beta1))
            road1_r = (x1 + TRACK_WIDTH*math.cos(beta1), y1 + TRACK_WIDTH*math.sin(beta1))
            road2_l = (x2 - TRACK_WIDTH*math.cos(beta2), y2 - TRACK_WIDTH*math.sin(beta2))
            road2_r = (x2 + TRACK_WIDTH*math.cos(beta2), y2 + TRACK_WIDTH*math.sin(beta2))
            t = self.world.CreateStaticBody( fixtures = fixtureDef(
                shape=polygonShape(vertices=[road1_l, road1_r, road2_r, road2_l])
                ))
            t.userData = t
            c = 0.01*(i%3)
            t.color = [ROAD_COLOR[0] + c, ROAD_COLOR[1] + c, ROAD_COLOR[2] + c]
            t.road_visited = False
            t.road_friction = 1.0
            t.fixtures[0].sensor = True
            self.road_poly.append(( [road1_l, road1_r, road2_r, road2_l], t.color ))
            self.road.append(t)
            if border[i]:
                side = np.sign(beta2 - beta1)
                b1_l = (x1 + side* TRACK_WIDTH        *math.cos(beta1), y1 + side* TRACK_WIDTH        *math.sin(beta1))
                b1_r = (x1 + side*(TRACK_WIDTH+BORDER)*math.cos(beta1), y1 + side*(TRACK_WIDTH+BORDER)*math.sin(beta1))
                b2_l = (x2 + side* TRACK_WIDTH        *math.cos(beta2), y2 + side* TRACK_WIDTH        *math.sin(beta2))
                b2_r = (x2 + side*(TRACK_WIDTH+BORDER)*math.cos(beta2), y2 + side*(TRACK_WIDTH+BORDER)*math.sin(beta2))
                self.road_poly.append(( [b1_l, b1_r, b2_r, b2_l], (1,1,1) if i%2==0 else (1,0,0) ))
        self.track = track
        return True

    def reset(self):
        self._destroy()
        self.reward = 0.0
        self.prev_reward = 0.0
        self.tile_visited_count = 0
        self.t = 0.0
        self.road_poly = []
        self.human_render = False

        while True:
            success = self._create_track()
            if success: break
            print("retry to generate track (normal if there are not many of this messages)")
        self.car = Car(self.world, *self.track[0][1:4])

        return self.step(None)[0]

    def step(self, action):
        if action is not None:
            self.car.steer(-action[0])
            self.car.gas(action[1])
            self.car.brake(action[2])

        self.car.step(1.0/FPS)
        self.world.Step(1.0/FPS, 6*30, 2*30)
        self.t += 1.0/FPS

        self.state = self.render("state_pixels")

        step_reward = 0
        done = False
        if action is not None: # First step without action, called from reset()
            self.reward -= 0.1
            # We actually don't want to count fuel spent, we want car to be faster.
            #self.reward -=  10 * self.car.fuel_spent / ENGINE_POWER
            self.car.fuel_spent = 0.0
            step_reward = self.reward - self.prev_reward
            self.prev_reward = self.reward
            if self.tile_visited_count==len(self.track):
                done = True
            x, y = self.car.hull.position
            if abs(x) > PLAYFIELD or abs(y) > PLAYFIELD:
                done = True
                step_reward = -100

        return self.state, step_reward, done, {}

    def render(self, mode='human'):
        if self.viewer is None:
            from gym.envs.classic_control import rendering
            self.viewer = rendering.Viewer(WINDOW_W, WINDOW_H)
            self.score_label = pyglet.text.Label('0000', font_size=36,
                x=20, y=WINDOW_H*2.5/40.00, anchor_x='left', anchor_y='center',
                color=(255,255,255,255))
            self.transform = rendering.Transform()

        if "t" not in self.__dict__: return  # reset() not called yet

        zoom = ZOOM*SCALE   # Animate zoom first second
        zoom_state  = ZOOM*SCALE*STATE_W/WINDOW_W
        zoom_video  = ZOOM*SCALE*VIDEO_W/WINDOW_W
        scroll_x = self.car.hull.position[0]
        scroll_y = self.car.hull.position[1]
        angle = -self.car.hull.angle
        vel = self.car.hull.linearVelocity
        if np.linalg.norm(vel) > 0.5:
            angle = math.atan2(vel[0], vel[1])
        self.transform.set_scale(zoom, zoom)
        self.transform.set_translation(
            WINDOW_W/2 - (scroll_x*zoom*math.cos(angle) - scroll_y*zoom*math.sin(angle)),
            WINDOW_H/4 - (scroll_x*zoom*math.sin(angle) + scroll_y*zoom*math.cos(angle)) )
        self.transform.set_rotation(angle)

        self.car.draw(self.viewer, mode!="state_pixels")

        arr = None
        win = self.viewer.window
        if mode != 'state_pixels':
            win.switch_to()
            win.dispatch_events()
        if mode=="rgb_array" or mode=="state_pixels":
            win.clear()
            t = self.transform
            if mode=='rgb_array':
                VP_W = VIDEO_W
                VP_H = VIDEO_H
            else:
                VP_W = STATE_W
                VP_H = STATE_H
            gl.glViewport(0, 0, VP_W, VP_H)
            t.enable()
            self.render_road()
            for geom in self.viewer.onetime_geoms:
                geom.render()
            t.disable()
            self.render_indicators(WINDOW_W, WINDOW_H)  # TODO: find why 2x needed, wtf
            image_data = pyglet.image.get_buffer_manager().get_color_buffer().get_image_data()
            arr = np.fromstring(image_data.data, dtype=np.uint8, sep='')
            arr = arr.reshape(VP_H, VP_W, 4)
            arr = arr[::-1, :, 0:3]

        if mode=="rgb_array" and not self.human_render: # agent can call or not call env.render() itself when recording video.
            win.flip()

        if mode=='human':
            self.human_render = True
            win.clear()
            t = self.transform
            gl.glViewport(0, 0, WINDOW_W, WINDOW_H)
            t.enable()
            self.render_road()
            for geom in self.viewer.onetime_geoms:
                geom.render()
            t.disable()
            self.render_indicators(WINDOW_W, WINDOW_H)
            win.flip()

        self.viewer.onetime_geoms = []
        return arr

    def close(self):
        if self.viewer is not None:
            self.viewer.close()
            self.viewer = None

    def render_road(self):
        gl.glBegin(gl.GL_QUADS)
        gl.glColor4f(0.4, 0.8, 0.4, 1.0)
        gl.glVertex3f(-PLAYFIELD, +PLAYFIELD, 0)
        gl.glVertex3f(+PLAYFIELD, +PLAYFIELD, 0)
        gl.glVertex3f(+PLAYFIELD, -PLAYFIELD, 0)
        gl.glVertex3f(-PLAYFIELD, -PLAYFIELD, 0)
        gl.glColor4f(0.4, 0.9, 0.4, 1.0)
        k = PLAYFIELD/20.0
        for x in range(-20, 20, 2):
            for y in range(-20, 20, 2):
                gl.glVertex3f(k*x + k, k*y + 0, 0)
                gl.glVertex3f(k*x + 0, k*y + 0, 0)
                gl.glVertex3f(k*x + 0, k*y + k, 0)
                gl.glVertex3f(k*x + k, k*y + k, 0)
        for poly, color in self.road_poly:
            gl.glColor4f(color[0], color[1], color[2], 1)
            for p in poly:
                gl.glVertex3f(p[0], p[1], 0)
        gl.glEnd()

    def render_indicators(self, W, H):
        gl.glBegin(gl.GL_QUADS)
        s = W/40.0
        h = H/40.0
        gl.glColor4f(0,0,0,1)
        gl.glVertex3f(W, 0, 0)
        gl.glVertex3f(W, 5*h, 0)
        gl.glVertex3f(0, 5*h, 0)
        gl.glVertex3f(0, 0, 0)
        def vertical_ind(place, val, color):
            gl.glColor4f(color[0], color[1], color[2], 1)
            gl.glVertex3f((place+0)*s, h + h*val, 0)
            gl.glVertex3f((place+1)*s, h + h*val, 0)
            gl.glVertex3f((place+1)*s, h, 0)
            gl.glVertex3f((place+0)*s, h, 0)
        def horiz_ind(place, val, color):
            gl.glColor4f(color[0], color[1], color[2], 1)
            gl.glVertex3f((place+0)*s, 4*h , 0)
            gl.glVertex3f((place+val)*s, 4*h, 0)
            gl.glVertex3f((place+val)*s, 2*h, 0)
            gl.glVertex3f((place+0)*s, 2*h, 0)
        true_speed = np.sqrt(np.square(self.car.hull.linearVelocity[0]) + np.square(self.car.hull.linearVelocity[1]))
        vertical_ind(5, 0.02*true_speed, (1,1,1))
        vertical_ind(7, 0.01*self.car.wheels[0].omega, (0.0,0,1)) # ABS sensors
        vertical_ind(8, 0.01*self.car.wheels[1].omega, (0.0,0,1))
        vertical_ind(9, 0.01*self.car.wheels[2].omega, (0.2,0,1))
        vertical_ind(10,0.01*self.car.wheels[3].omega, (0.2,0,1))
        horiz_ind(20, -10.0*self.car.wheels[0].joint.angle, (0,1,0))
        horiz_ind(30, -0.8*self.car.hull.angularVelocity, (1,0,0))
        gl.glEnd()
        self.score_label.text = "%04i" % self.reward
        self.score_label.draw()


if __name__=="__main__":
    from pyglet.window import key
    a = np.array( [0.0, 0.0, 0.0] )
    def key_press(k, mod):
        global restart
        if k==0xff0d: restart = True
        if k==key.LEFT:  a[0] = -1.0
        if k==key.RIGHT: a[0] = +1.0
        if k==key.UP:    a[1] = +1.0
        if k==key.DOWN:  a[2] = +0.8   # set 1.0 for wheels to block to zero rotation
    def key_release(k, mod):
        if k==key.LEFT  and a[0]==-1.0: a[0] = 0
        if k==key.RIGHT and a[0]==+1.0: a[0] = 0
        if k==key.UP:    a[1] = 0
        if k==key.DOWN:  a[2] = 0
    env = CarRacing()
    env.render()
    record_video = False
    if record_video:
        env.monitor.start('/tmp/video-test', force=True)
    env.viewer.window.on_key_press = key_press
    env.viewer.window.on_key_release = key_release
    while True:
        env.reset()
        total_reward = 0.0
        steps = 0
        restart = False
        while True:
            s, r, done, info = env.step(a)
            total_reward += r
            if steps % 200 == 0 or done:
                print("\naction " + str(["{:+0.2f}".format(x) for x in a]))
                print("step {} total_reward {:+0.2f}".format(steps, total_reward))
                #import matplotlib.pyplot as plt
                #plt.imshow(s)
                #plt.savefig("test.jpeg")
            steps += 1
            if not record_video: # Faster, but you can as well call env.render() every time to play full window.
                env.render()
            if done or restart: break
    env.close()
