# Supplementary material for: A convolutional neural networks based approach for clustering of emotional elements in art design
Source: PeerJ Comput Sci. 2023 Sep 6;9:e1548. doi: 10.7717/peerj-cs.1548 (PMC10495934; doi:10.7717/peerj-cs.1548)
Supplement: Supplemental Information 1 [file peerj-cs-09-1548-s001.zip › Code/generate-rollouts.ipynb]

# %% [code]
import gym
from car_racing import CarRacing

# %% [code]
from random import random, randint, choice

# %% [code]
env = gym.make('CarRacing-v0')

# %% [code]
episodes = 1
steps = 100

# %% [code]
import numpy as np

# %% [code]
env.action_space.sample()

# %% [code]
for eps in range(episodes):
    obs = env.reset()
    print(obs)
    for t in range(steps):
        action = env.action_space.sample()
        a, b, xc, d = env.step(action)

# %% [code]
