# Supplementary material for: A convolutional neural networks based approach for clustering of emotional elements in art design
Source: PeerJ Comput Sci. 2023 Sep 6;9:e1548. doi: 10.7717/peerj-cs.1548 (PMC10495934; doi:10.7717/peerj-cs.1548)
Supplement: Supplemental Information 1 [file peerj-cs-09-1548-s001.zip › Code/generate-rollouts.py]

# -*- coding: utf-8 -*-


from car_racing import CarRacing

import scipy.misc
import numpy as np
from random import choice, random, randint

env = CarRacing()

episodes = 100
steps = 150

def get_action():
	# return choice([[1, 0, 0], [-1, 0, 0], [0, 1, 0]])
	# return [2*random()-1.05, 1, 0]
	action = env.action_space.sample()
	action[0] -= 0.05
	action[1] = 1
	action[2] = 0
	return action

for eps in range(episodes):
	obs = env.reset()
	env.render()
	r = 0
	for t in range(steps):
		action = get_action()
		obs, reward, done, _ = env.step(action)
		# env.render()
		r += reward
		if t%5 == 0:
			i = ('000' + str(t//5))[-3:]
			scipy.misc.imsave(f'rollouts/CarRacing/car_{eps}_{i}.jpg', obs)
	print("Episode [{}/{}]: CummReward {:.2f}".format(eps+1, episodes, r))
