# Supplementary material for: A convolutional neural networks based approach for clustering of emotional elements in art design
Source: PeerJ Comput Sci. 2023 Sep 6;9:e1548. doi: 10.7717/peerj-cs.1548 (PMC10495934; doi:10.7717/peerj-cs.1548)
Supplement: Supplemental Information 1 [file peerj-cs-09-1548-s001.zip › Code/pushover.py]

# -*- coding: utf-8 -*-


import requests

data = {
	'token': "",
	'user': "",
}

JUSTBECAUSE = "Just because I have to put something."

def notify(t, s=JUSTBECAUSE, priority=-1, sound="classical"):
	data['message'] = str(s)
	data['title'] = str(t)
	data['priority'] = priority
	data['sound'] = sound
	r = requests.post('https://api.pushover.net/1/messages.json', data=data)
	print("Notifing", t, s, r)
