# Supplementary material for: A convolutional neural networks based approach for clustering of emotional elements in art design
Source: PeerJ Comput Sci. 2023 Sep 6;9:e1548. doi: 10.7717/peerj-cs.1548 (PMC10495934; doi:10.7717/peerj-cs.1548)
Supplement: Supplemental Information 1 [file peerj-cs-09-1548-s001.zip › Code/utils.py]

import imageio
from pathlib import Path


def makegif(folder='reconstructed', name='recon_image', ext='jpg'):
    images = []
    for file in sorted([file for file in Path(folder).glob(f'*.{ext}')]):
        images.append(imageio.imread(str(file)))
    imageio.mimsave(f'{name}.gif', images)
    print("Done!")
