# Supplementary material for: A convolutional neural networks based approach for clustering of emotional elements in art design
Source: PeerJ Comput Sci. 2023 Sep 6;9:e1548. doi: 10.7717/peerj-cs.1548 (PMC10495934; doi:10.7717/peerj-cs.1548)
Supplement: Supplemental Information 1 [file peerj-cs-09-1548-s001.zip › Code/vae.ipynb]

# %% [code]
import torch
import torch.nn as nn
import torch.nn.functional as F
from torch.autograd import Variable

import torchvision
from torchvision import datasets
from torchvision import transforms
from torchvision.utils import save_image

from IPython.display import Image

# %% [code]
bs = 128
epochs = 10

# %% [code]
def to_var(x):
    if torch.cuda.is_available():
        x = x.cuda()
    return Variable(x)

# %% [code]
def flatten(x):
    return to_var(x.view(x.size(0), -1))

# %% [code]
def save_image(x, path='real_image.png'):
    torchvision.utils.save_image(x, path)

# %% [code]
# Load Data
dataset = datasets.MNIST(root='./data', train=True, transform=transforms.ToTensor(), download=False)
data_loader = torch.utils.data.DataLoader(dataset, batch_size=bs, shuffle=True)

# %% [code]
# Fixed input for debugging
fixed_x, _ = next(iter(data_loader))
save_image(fixed_x)
fixed_x = flatten(fixed_x)

Image('real_image.png')

# %% [code]
class VAE(nn.Module):
    def __init__(self, image_size=784, h_dim=400, z_dim=20):
        super(VAE, self).__init__()
        self.encoder = nn.Sequential(
            nn.Linear(image_size, h_dim),
            nn.LeakyReLU(0.2),
            nn.Linear(h_dim, z_dim*2)
        )
        
        self.decoder = nn.Sequential(
            nn.Linear(z_dim, h_dim),
            nn.ReLU(),
            nn.Linear(h_dim, image_size),
            nn.Sigmoid()
        )
    
    def reparameterize(self, mu, logvar):
        std = logvar.mul(0.5).exp_()
        esp = to_var(torch.randn(*mu.size()))
        z = mu + std * esp
        return z
    
    def forward(self, x):
        h = self.encoder(x)
        mu, logvar = torch.chunk(h, 2, dim=1)
        z = self.reparameterize(mu, logvar)
        return self.decoder(z), mu, logvar

# %% [code]
vae = VAE()
if torch.cuda.is_available():
    vae.cuda()
vae

# %% [code]
optimizer = torch.optim.Adam(vae.parameters(), lr=1e-3)

# %% [code]
def loss_fn(recon_x, x, mu, logvar):
    BCE = F.binary_cross_entropy(recon_x, x, size_average=False)

    # see Appendix B from VAE paper:
    # Kingma and Welling. Auto-Encoding Variational Bayes. ICLR, 2014
    # 0.5 * sum(1 + log(sigma^2) - mu^2 - sigma^2)
    KLD = -0.5 * torch.sum(1 + logvar - mu**2 -  logvar.exp())
    return BCE + KLD

# %% [code]
epochs = 10

# %% [code]
for epoch in range(epochs):
    for idx, (images, _) in enumerate(data_loader):
        images = flatten(images)
        recon_images, mu, logvar = vae(images)
        loss = loss_fn(recon_images, images, mu, logvar)

        optimizer.zero_grad()
        loss.backward()
        optimizer.step()
        
        if idx%100 == 0:
            print("Epoch[{}/{}] Loss: {:.3f}".format(epoch+1, epochs, loss.data[0]/bs))
    
            recon_x, _, _ = vae(fixed_x)
            save_image(recon_x.view(recon_x.size(0), 1, 28, 28).data.cpu(), f'reconstructed/recon_image_{epoch}_{idx}.png')

# %% [code]
sample = Variable(torch.randn(128, 20))
recon_x = vae.decoder(sample)
# recon_x, _, _ = vae(fixed_x)

save_image(recon_x.view(recon_x.size(0), 1, 28, 28).data.cpu(), 'sample_image.png')
Image('sample_image.png')

# %% [code]
images = []
for file in sorted([file for file in Path('reconstructed').glob('*.png')]):
    images.append(imageio.imread(file))
imageio.mimsave('recon_image.gif', images)
Image(filename="recon_image.gif")
