# Supplementary material for: A convolutional neural networks based approach for clustering of emotional elements in art design
Source: PeerJ Comput Sci. 2023 Sep 6;9:e1548. doi: 10.7717/peerj-cs.1548 (PMC10495934; doi:10.7717/peerj-cs.1548)
Supplement: Supplemental Information 1 [file peerj-cs-09-1548-s001.zip › Code/vae.py]

import torch
import torch.nn as nn
import torch.nn.functional as F
from torch.autograd import Variable

class Flatten(nn.Module):
    def forward(self, input):
        return input.view(input.size(0), -1)


class UnFlatten(nn.Module):
    def forward(self, input, size=1024):
        return input.view(input.size(0), size, 1, 1)

class VAE(nn.Module):
    def __init__(self, image_channels=3, h_dim=1024, z_dim=32):
        super(VAE, self).__init__()
        self.encoder = nn.Sequential(
            nn.Conv2d(image_channels, 32, kernel_size=4, stride=2),
            nn.ReLU(),
            nn.Conv2d(32, 64, kernel_size=4, stride=2),
            nn.ReLU(),
            nn.Conv2d(64, 128, kernel_size=4, stride=2),
            nn.ReLU(),
            nn.Conv2d(128, 256, kernel_size=4, stride=2),
            nn.ReLU(),
            Flatten()
        )
        
        self.fc1 = nn.Linear(h_dim, z_dim)
        self.fc2 = nn.Linear(h_dim, z_dim)
        self.fc3 = nn.Linear(z_dim, h_dim)
        
        self.decoder = nn.Sequential(
            UnFlatten(),
            nn.ConvTranspose2d(h_dim, 128, kernel_size=5, stride=2),
            nn.ReLU(),
            nn.ConvTranspose2d(128, 64, kernel_size=5, stride=2),
            nn.ReLU(),
            nn.ConvTranspose2d(64, 32, kernel_size=6, stride=2),
            nn.ReLU(),
            nn.ConvTranspose2d(32, image_channels, kernel_size=6, stride=2),
            nn.Sigmoid(),
        )
        
    def reparameterize(self, mu, logvar):
        std = logvar.mul(0.5).exp_()
        # return torch.normal(mu, std)
        esp = torch.randn(*mu.size())
        z = mu + std * esp
        return z
    
    def bottleneck(self, h):
        mu, logvar = self.fc1(h), self.fc2(h)
        z = self.reparameterize(mu, logvar)
        return z, mu, logvar
        
    def representation(self, x):
        return self.bottleneck(self.encoder(x))[0]

    def forward(self, x):
        h = self.encoder(x)
        z, mu, logvar = self.bottleneck(h)
        z = self.fc3(z)
        return self.decoder(z), mu, logvar

        
